# Supplementary material for: Added Value of Antigen ELISA in the Diagnosis of Neurocysticercosis in Resource Poor Settings
Source: PLoS Negl Trop Dis. 2012 Oct 18;6(10):e1851. doi: 10.1371/journal.pntd.0001851 (PMC3475663; doi:10.1371/journal.pntd.0001851)
Supplement: Table S1 — Data of all participants including descriptive diagnosis of imaging, serum and CSF antibody and antigen results and diagnosis of NCC. (XLSX) [file pntd.0001851.s003.xlsx]

## Sheet: Supplement table 1
Diagnosis of NCC	NCC on neuroimaging	Activity of NCC in neuroimaging	Serum Ag-ELISA ratio	Serum Ag-ELISA	Serum EITB	CSF Ag-ELISA ratio	CSF Ag-ELISA	CSF EITB	Descriptive diagnosis of NCC in neuroimaging
definitive NCC	absolute criterion for NCC	active	48.92	positive	positive	75.97	positive	positive	7 small scattered hyperdense lesions in parenchyma, 3 pathognomonic cystic lesions in left occipital lobe and right frontal lobe, no ring enhancement, no edema
definitive NCC	highly suggestive of NCC	inactive	48.68	positive	positive				one hyperdense lesion right temporal, one hypodense lesion right frontal, due to technical limitations other differential diagnosis possible
definitive NCC	absolute criterion for NCC	active	47.4	positive	positive	65.68	positive	positive	20 small scattered hyperdense lesions in parenchyma, multiple scattered hypodense lesions, partly with perifocal oedema and contrast enhancement, several scattered pathognomonic hypodense lesions with hyperdense centre+cysticercosis outside CNS
probable NCC	compatible with NCC	inactive	47.39	positive	positive				one calcification left frontal, no edema, no enhancement, small calcification left basalganglia, no edema, no enhancement, DD tuberkulosis, NCC
definitive NCC	absolute criterion for NCC	active	47.06	positive	positive				11 small scattered hyperdense lesions in parenchyma, 2 pathognomonic hypodens lesions left frontal lobe and right basal ganglia region, no enhancement, no edema
definitive NCC	highly suggestive of NCC	inactive	45.29	positive	positive				2 small hyperdense lesions right side; 2 small hyperdense lesions basalganglia both sides, no edema, no enhancement
definitive NCC	absolute criterion for NCC	active	41.33	positive	positive				7 small scattered hyperdense lesions in parenchyma, one pathognomonical hypodense lesion right frontal lobe, no enhancement, no edema
definitive NCC	absolute criterion for NCC	active	39.97	positive	positive	30.53	positive	positive	4 small scattered hyperdense lesions in parenchyma, 3 typical hypodense lesions, one hypodense lesion with hyperdense center
probable NCC	no NCC		15.44	positive	positive
definitive NCC	highly suggestive of NCC	inactive	13.28	positive	positive				4 small hyperdense parenchymal lesions both sides, no enhancement, no edema
no NCC	no NCC		12.42	positive	negative
no NCC	no NCC		5.45	positive	negative
definitive NCC	highly suggestive of NCC	inactive	4.89	positive	positive				6 small scattered hyperdense parenchymal lesions both sides, no enhancement, no edema
no NCC	no NCC		2.76	positive	negative
no NCC	no NCC		2.19	positive	negative
probable NCC	highly suggestive of NCC	inactive	1.91	positive	negative				26 small scattered hyperdense parenchymal lesions, no enhancement, no edema
no NCC	no NCC		1.47	positive	negative
definitive NCC	highly suggestive of NCC	active	1.17	positive	positive	6.89	positive	positive	5 small scattered hyperdense lesions in parenchyma, no enhancement, no edema, 1 ring enhancing lesion right occipital
probable NCC	highly suggestive of NCC	inactive	1.13	positive	negative	0.37	negative	negative	2 small scattered hyperdense lesions in parenchyma (right frontal, white matter, right temporal) no enhancement, no edema
probable NCC	compatible with NCC	inactive	1.08	positive	positive				small calcified lesion left temporooccipital, no edema, no enhancement DD NCC, calcification of vessels
no NCC	no NCC		1.06	positive	negative
no NCC	no NCC		1.02	positive	negative
no NCC	no NCC		0.94	negative	negative
no NCC	compatible with NCC	inactive	0.88	negative	negative				large calcified lesions biparietal, DD meningeomas granulomas, TB; 1 small calcification left temporal without edema or enhancement (compatible with NCC)
no NCC	no NCC		0.88	negative	negative
no NCC	no NCC		0.87	negative	negative
no NCC	no NCC		0.85	negative	negative
definitive NCC	highly suggestive of NCC	inactive	0.84	negative	positive	0.61	negative	negative	31 small scattered parenchymal hyperdense lesions both sides, no enhancement, no edema
no NCC	no NCC		0.84	negative	negative
no NCC	no NCC		0.82	negative	negative
definitive NCC	highly suggestive of NCC	inactive	0.81	negative	positive				3 small hypderdense lesions left side, no edema, no contrast enhancement
definitive NCC	highly suggestive of NCC	inactive	0.81	negative	positive				3 small hypderdense parenchymal lesions both side, no edema, no contrast enhancement
no NCC	no NCC		0.8	negative	negative
no NCC	no NCC		0.79	negative	negative
no NCC	no NCC		0.78	negative	negative
definitive NCC	highly suggestive of NCC	inactive	0.75	negative	positive	0.68	negative	positive	9 small scattered hyperdense lesions, no enhancement, no edema
no NCC	no NCC		0.74	negative	negative
no NCC	no NCC		0.73	negative	negative
no NCC	compatible with NCC	inactive	0.72	negative	negative				calcified lesion right parietal, subtle contrast enhancing, DD NCC, tumor (oligodendroglioma), dural fistula
no NCC	no NCC		0.72	negative	negative
no NCC	no NCC		0.71	negative	negative
no NCC	no NCC		0.71	negative	negative
no NCC	compatible with NCC	inactive	0.69	negative	negative				small calcified lesion right basal ganglia, no edema, no enhancement DD: cavernoma, NCC
probable NCC	no NCC		0.69	negative	positive
probable NCC	highly suggestive of NCC	inactive	0.68	negative	negative				1 small hyperdense parenchymal lesion left temporal and one small hyperdense parenchymal lesion left occipital lobe, both without edema, no ring enhancment
probable NCC	highly suggestive of NCC	inactive	0.68	negative	negative	0.58	negative	negative	4 small hyperdense lesions right side in parenchyma, no enhancement, no edema
definitive NCC	highly suggestive of NCC	inactive	0.66	negative	positive				29 small scattered hyperdense lesions in parenchyma, no enhancement, no edema,
probable NCC	highly suggestive of NCC	inactive	0.66	negative	negative				1 small hyperdense parenchymal lesion in temporal lobe, no edema, no encancement
no NCC	no NCC		0.66	negative	negative
no NCC	compatible with NCC	inactive	0.65	negative	negative				calcified subarachnoidal lesion (1x0,5cm) right frontoparietal surrounded by edema, no enhancment, DD: oligodendroglioma, right frontal, NCC
no NCC	no NCC		0.65	negative	negative
no NCC	no NCC		0.65	negative
no NCC	no NCC		0.65	negative	negative
no NCC	no NCC		0.64	negative	negative
no NCC	no NCC		0.63	negative	negative
no NCC	no NCC		0.63	negative	negative
probable NCC	highly suggestive of NCC	inactive	0.61	negative	negative				8 small scattered parenchymal hyperdense lesions, no enhancement, no edema
probable NCC	highly suggestive of NCC	inactive	0.61	negative	negative	0.68	negative	negative	4small scattered hyperdense lesions, no enhancement, no edema
no NCC	no NCC		0.61	negative	negative
no NCC	no NCC		0.61	negative	negative
no NCC	no NCC		0.61	negative	negative
no NCC	no NCC		0.61	negative	negative
no NCC	no NCC		0.61	negative	negative
definitive NCC	highly suggestive of NCC	inactive	0.59	negative	positive				3 small hyperdense parenchymal lesions (2 right occipital, one left frontal), all without edema, no ring enhancment
no NCC	no NCC		0.59	negative	negative
no NCC	compatible with NCC	inactive	0.58	negative	negative				subarachnoidal calcifications parasagittal biparietal, DD NCC, thrombotic venous malformation
probable NCC	highly suggestive of NCC	inactive	0.58	negative	negative	0.76	negative	negative	15 small scattered hyperdense lesions, no ring enhancement, no edema, extradural retention (epidural haematoma DD hygroma, temporal and frontal right, compression of the brain)
probable NCC	highly suggestive of NCC	inactive	0.58	negative	negative	0.63	negative	negative	8 small scattered hyperdense parenchymal lesions both sides, no enhancement, no edema
no NCC	no NCC		0.58	negative	negative
no NCC	no NCC		0.58	negative	negative
probable NCC	highly suggestive of NCC	inactive	0.56	negative	negative				4 small hyperdense parenchymal lesions both sides, no edema, no enhancment
no NCC	no NCC		0.55	negative	negative
no NCC	no NCC		0.55	negative	negative
no NCC	no NCC		0.55	negative	negative
no NCC	no NCC		0.55	negative	negative
probable NCC	no NCC		0.53	negative	positive
probable NCC	highly suggestive of NCC	inactive	0.52	negative	negative				one small hyperdense lesion gray matter left temporal, no edema, no enhancement
probable NCC	no NCC		0.52	negative	positive
no NCC	no NCC		0.52	negative	negative
no NCC	no NCC		0.48	negative	negative
no NCC	no NCC		0.44	negative
no NCC	no NCC		0.44	negative	negative
definitive NCC	highly suggestive of NCC	inactive	0.35	negative	positive				8 small scattered hyperdense lesions, no enhancement, no edema
